# Supplementary material for: Role of the Oxethyl Unit in the Structure of Vegetable Oil-Based Plasticizer for PVC: An Efficient Strategy to Enhance Compatibility and Plasticization
Source: Polymers (Basel). 2019 May 1;11(5):779. doi: 10.3390/polym11050779 (PMC6572382; doi:10.3390/polym11050779)
Supplement: Supplementary file 1 [file polymers-11-00779-s001.zip]

Archive with 241 entries (199 files):
- polymers-456833-Supplementary/
- polymers-456833-Supplementary/NMR/
- polymers-456833-Supplementary/NMR/CNMR/
- polymers-456833-Supplementary/NMR/CNMR/DA/
- polymers-456833-Supplementary/NMR/CNMR/DA-2/
- polymers-456833-Supplementary/NMR/CNMR/DA-2/acqu
- polymers-456833-Supplementary/NMR/CNMR/DA-2/acqus
- polymers-456833-Supplementary/NMR/CNMR/DA-2/audita.txt
- polymers-456833-Supplementary/NMR/CNMR/DA-2/cpdprg2
- polymers-456833-Supplementary/NMR/CNMR/DA-2/fid
- polymers-456833-Supplementary/NMR/CNMR/DA-2/format.temp
- polymers-456833-Supplementary/NMR/CNMR/DA-2/fq1list
- polymers-456833-Supplementary/NMR/CNMR/DA-2/pdata/
- polymers-456833-Supplementary/NMR/CNMR/DA-2/pdata/1/
- polymers-456833-Supplementary/NMR/CNMR/DA-2/pdata/1/1i
- polymers-456833-Supplementary/NMR/CNMR/DA-2/pdata/1/1r
- polymers-456833-Supplementary/NMR/CNMR/DA-2/pdata/1/auditp.txt
- polymers-456833-Supplementary/NMR/CNMR/DA-2/pdata/1/outd
- polymers-456833-Supplementary/NMR/CNMR/DA-2/pdata/1/proc
- polymers-456833-Supplementary/NMR/CNMR/DA-2/pdata/1/procs
- polymers-456833-Supplementary/NMR/CNMR/DA-2/pdata/1/thumb.png
- polymers-456833-Supplementary/NMR/CNMR/DA-2/pdata/1/title
- polymers-456833-Supplementary/NMR/CNMR/DA-2/pulseprogram
- polymers-456833-Supplementary/NMR/CNMR/DA-2/scon2
- polymers-456833-Supplementary/NMR/CNMR/DA-2/shimvalues
- polymers-456833-Supplementary/NMR/CNMR/DA-2/specpar
- polymers-456833-Supplementary/NMR/CNMR/DA-2/uxnmr.info
- polymers-456833-Supplementary/NMR/CNMR/DA-2/uxnmr.par
- polymers-456833-Supplementary/NMR/CNMR/DA-4/
- polymers-456833-Supplementary/NMR/CNMR/DA-4/acqu
- polymers-456833-Supplementary/NMR/CNMR/DA-4/acqus
- polymers-456833-Supplementary/NMR/CNMR/DA-4/audita.txt
- polymers-456833-Supplementary/NMR/CNMR/DA-4/cpdprg2
- polymers-456833-Supplementary/NMR/CNMR/DA-4/fid
- polymers-456833-Supplementary/NMR/CNMR/DA-4/format.temp
- polymers-456833-Supplementary/NMR/CNMR/DA-4/fq1list
- polymers-456833-Supplementary/NMR/CNMR/DA-4/pdata/
- polymers-456833-Supplementary/NMR/CNMR/DA-4/pdata/1/
- polymers-456833-Supplementary/NMR/CNMR/DA-4/pdata/1/1i
- polymers-456833-Supplementary/NMR/CNMR/DA-4/pdata/1/1r
- polymers-456833-Supplementary/NMR/CNMR/DA-4/pdata/1/auditp.txt
- polymers-456833-Supplementary/NMR/CNMR/DA-4/pdata/1/outd
- polymers-456833-Supplementary/NMR/CNMR/DA-4/pdata/1/proc
- polymers-456833-Supplementary/NMR/CNMR/DA-4/pdata/1/procs
- polymers-456833-Supplementary/NMR/CNMR/DA-4/pdata/1/thumb.png
- polymers-456833-Supplementary/NMR/CNMR/DA-4/pdata/1/title
- polymers-456833-Supplementary/NMR/CNMR/DA-4/pulseprogram
- polymers-456833-Supplementary/NMR/CNMR/DA-4/scon2
- polymers-456833-Supplementary/NMR/CNMR/DA-4/shimvalues
- polymers-456833-Supplementary/NMR/CNMR/DA-4/specpar
- polymers-456833-Supplementary/NMR/CNMR/DA-4/uxnmr.info
- polymers-456833-Supplementary/NMR/CNMR/DA-4/uxnmr.par
- polymers-456833-Supplementary/NMR/CNMR/DA-6/
- polymers-456833-Supplementary/NMR/CNMR/DA-6/acqu
- polymers-456833-Supplementary/NMR/CNMR/DA-6/acqus
- polymers-456833-Supplementary/NMR/CNMR/DA-6/audita.txt
- polymers-456833-Supplementary/NMR/CNMR/DA-6/cpdprg2
- polymers-456833-Supplementary/NMR/CNMR/DA-6/fid
- polymers-456833-Supplementary/NMR/CNMR/DA-6/format.temp
- polymers-456833-Supplementary/NMR/CNMR/DA-6/fq1list
- polymers-456833-Supplementary/NMR/CNMR/DA-6/pdata/
- polymers-456833-Supplementary/NMR/CNMR/DA-6/pdata/1/
- polymers-456833-Supplementary/NMR/CNMR/DA-6/pdata/1/1i
- polymers-456833-Supplementary/NMR/CNMR/DA-6/pdata/1/1r
- polymers-456833-Supplementary/NMR/CNMR/DA-6/pdata/1/auditp.txt
- polymers-456833-Supplementary/NMR/CNMR/DA-6/pdata/1/outd
- polymers-456833-Supplementary/NMR/CNMR/DA-6/pdata/1/proc
- polymers-456833-Supplementary/NMR/CNMR/DA-6/pdata/1/procs
- polymers-456833-Supplementary/NMR/CNMR/DA-6/pdata/1/thumb.png
- polymers-456833-Supplementary/NMR/CNMR/DA-6/pdata/1/title
- polymers-456833-Supplementary/NMR/CNMR/DA-6/pulseprogram
- polymers-456833-Supplementary/NMR/CNMR/DA-6/scon2
- polymers-456833-Supplementary/NMR/CNMR/DA-6/shimvalues
- polymers-456833-Supplementary/NMR/CNMR/DA-6/specpar
- polymers-456833-Supplementary/NMR/CNMR/DA-6/uxnmr.info
- polymers-456833-Supplementary/NMR/CNMR/DA-6/uxnmr.par
- polymers-456833-Supplementary/NMR/CNMR/DA-8/
- polymers-456833-Supplementary/NMR/CNMR/DA-8/acqu
- polymers-456833-Supplementary/NMR/CNMR/DA-8/acqus
- polymers-456833-Supplementary/NMR/CNMR/DA-8/audita.txt
- polymers-456833-Supplementary/NMR/CNMR/DA-8/cpdprg2
- polymers-456833-Supplementary/NMR/CNMR/DA-8/fid
- polymers-456833-Supplementary/NMR/CNMR/DA-8/format.temp
- polymers-456833-Supplementary/NMR/CNMR/DA-8/fq1list
- polymers-456833-Supplementary/NMR/CNMR/DA-8/pdata/
- polymers-456833-Supplementary/NMR/CNMR/DA-8/pdata/1/
- polymers-456833-Supplementary/NMR/CNMR/DA-8/pdata/1/1i
- polymers-456833-Supplementary/NMR/CNMR/DA-8/pdata/1/1r
- polymers-456833-Supplementary/NMR/CNMR/DA-8/pdata/1/auditp.txt
- polymers-456833-Supplementary/NMR/CNMR/DA-8/pdata/1/outd
- polymers-456833-Supplementary/NMR/CNMR/DA-8/pdata/1/proc
- polymers-456833-Supplementary/NMR/CNMR/DA-8/pdata/1/procs
- polymers-456833-Supplementary/NMR/CNMR/DA-8/pdata/1/thumb.png
- polymers-456833-Supplementary/NMR/CNMR/DA-8/pdata/1/title
- polymers-456833-Supplementary/NMR/CNMR/DA-8/pulseprogram
- polymers-456833-Supplementary/NMR/CNMR/DA-8/scon2
- polymers-456833-Supplementary/NMR/CNMR/DA-8/shimvalues
- polymers-456833-Supplementary/NMR/CNMR/DA-8/specpar
- polymers-456833-Supplementary/NMR/CNMR/DA-8/uxnmr.info
- polymers-456833-Supplementary/NMR/CNMR/DA-8/uxnmr.par
- polymers-456833-Supplementary/NMR/CNMR/DA/fid
- polymers-456833-Supplementary/NMR/CNMR/DA/log
- polymers-456833-Supplementary/NMR/CNMR/DA/procpar
- polymers-456833-Supplementary/NMR/CNMR/DA/text
- polymers-456833-Supplementary/NMR/HNMR/
- polymers-456833-Supplementary/NMR/HNMR/DA/
- polymers-456833-Supplementary/NMR/HNMR/DA-2/
- polymers-456833-Supplementary/NMR/HNMR/DA-2/10/
- polymers-456833-Supplementary/NMR/HNMR/DA-2/10/acqu
- polymers-456833-Supplementary/NMR/HNMR/DA-2/10/acqus
- polymers-456833-Supplementary/NMR/HNMR/DA-2/10/audita.txt
- polymers-456833-Supplementary/NMR/HNMR/DA-2/10/fid
- polymers-456833-Supplementary/NMR/HNMR/DA-2/10/format.temp
- polymers-456833-Supplementary/NMR/HNMR/DA-2/10/fq1list
- polymers-456833-Supplementary/NMR/HNMR/DA-2/10/pdata/
- polymers-456833-Supplementary/NMR/HNMR/DA-2/10/pdata/1/
- polymers-456833-Supplementary/NMR/HNMR/DA-2/10/pdata/1/outd
- polymers-456833-Supplementary/NMR/HNMR/DA-2/10/pdata/1/proc
- polymers-456833-Supplementary/NMR/HNMR/DA-2/10/pdata/1/procs
- polymers-456833-Supplementary/NMR/HNMR/DA-2/10/pdata/1/title
- polymers-456833-Supplementary/NMR/HNMR/DA-2/10/pdata/700/
- polymers-456833-Supplementary/NMR/HNMR/DA-2/10/pdata/700/1r
- polymers-456833-Supplementary/NMR/HNMR/DA-2/10/pdata/700/auditp.txt
- polymers-456833-Supplementary/NMR/HNMR/DA-2/10/pdata/700/outd
- polymers-456833-Supplementary/NMR/HNMR/DA-2/10/pdata/700/proc
- polymers-456833-Supplementary/NMR/HNMR/DA-2/10/pdata/700/procs
- polymers-456833-Supplementary/NMR/HNMR/DA-2/10/prosol_History
- polymers-456833-Supplementary/NMR/HNMR/DA-2/10/pulseprogram
- polymers-456833-Supplementary/NMR/HNMR/DA-2/10/scon2
- polymers-456833-Supplementary/NMR/HNMR/DA-2/10/shimvalues
- polymers-456833-Supplementary/NMR/HNMR/DA-2/10/specpar
- polymers-456833-Supplementary/NMR/HNMR/DA-2/10/uxnmr.info
- polymers-456833-Supplementary/NMR/HNMR/DA-2/10/uxnmr.par
- polymers-456833-Supplementary/NMR/HNMR/DA-4/
- polymers-456833-Supplementary/NMR/HNMR/DA-4/10/
- polymers-456833-Supplementary/NMR/HNMR/DA-4/10/acqu
- polymers-456833-Supplementary/NMR/HNMR/DA-4/10/acqus
- polymers-456833-Supplementary/NMR/HNMR/DA-4/10/audita.txt
- polymers-456833-Supplementary/NMR/HNMR/DA-4/10/fid
- polymers-456833-Supplementary/NMR/HNMR/DA-4/10/format.temp
- polymers-456833-Supplementary/NMR/HNMR/DA-4/10/fq1list
- polymers-456833-Supplementary/NMR/HNMR/DA-4/10/pdata/
- polymers-456833-Supplementary/NMR/HNMR/DA-4/10/pdata/1/
- polymers-456833-Supplementary/NMR/HNMR/DA-4/10/pdata/1/outd
- polymers-456833-Supplementary/NMR/HNMR/DA-4/10/pdata/1/proc
- polymers-456833-Supplementary/NMR/HNMR/DA-4/10/pdata/1/procs
- polymers-456833-Supplementary/NMR/HNMR/DA-4/10/pdata/1/title
- polymers-456833-Supplementary/NMR/HNMR/DA-4/10/pdata/700/
- polymers-456833-Supplementary/NMR/HNMR/DA-4/10/pdata/700/1r
- polymers-456833-Supplementary/NMR/HNMR/DA-4/10/pdata/700/auditp.txt
- polymers-456833-Supplementary/NMR/HNMR/DA-4/10/pdata/700/outd
- polymers-456833-Supplementary/NMR/HNMR/DA-4/10/pdata/700/proc
- polymers-456833-Supplementary/NMR/HNMR/DA-4/10/pdata/700/procs
- polymers-456833-Supplementary/NMR/HNMR/DA-4/10/prosol_History
- polymers-456833-Supplementary/NMR/HNMR/DA-4/10/pulseprogram
- polymers-456833-Supplementary/NMR/HNMR/DA-4/10/scon2
- polymers-456833-Supplementary/NMR/HNMR/DA-4/10/shimvalues
- polymers-456833-Supplementary/NMR/HNMR/DA-4/10/specpar
- polymers-456833-Supplementary/NMR/HNMR/DA-4/10/uxnmr.info
- polymers-456833-Supplementary/NMR/HNMR/DA-4/10/uxnmr.par
- polymers-456833-Supplementary/NMR/HNMR/DA-6/
- polymers-456833-Supplementary/NMR/HNMR/DA-6/10/
- polymers-456833-Supplementary/NMR/HNMR/DA-6/10/acqu
- polymers-456833-Supplementary/NMR/HNMR/DA-6/10/acqus
- polymers-456833-Supplementary/NMR/HNMR/DA-6/10/audita.txt
- polymers-456833-Supplementary/NMR/HNMR/DA-6/10/fid
- polymers-456833-Supplementary/NMR/HNMR/DA-6/10/format.temp
- polymers-456833-Supplementary/NMR/HNMR/DA-6/10/fq1list
- polymers-456833-Supplementary/NMR/HNMR/DA-6/10/pdata/
- polymers-456833-Supplementary/NMR/HNMR/DA-6/10/pdata/1/
- polymers-456833-Supplementary/NMR/HNMR/DA-6/10/pdata/1/outd
- polymers-456833-Supplementary/NMR/HNMR/DA-6/10/pdata/1/proc
- polymers-456833-Supplementary/NMR/HNMR/DA-6/10/pdata/1/procs
- polymers-456833-Supplementary/NMR/HNMR/DA-6/10/pdata/1/title
- polymers-456833-Supplementary/NMR/HNMR/DA-6/10/pdata/700/
- polymers-456833-Supplementary/NMR/HNMR/DA-6/10/pdata/700/1r
- polymers-456833-Supplementary/NMR/HNMR/DA-6/10/pdata/700/auditp.txt
- polymers-456833-Supplementary/NMR/HNMR/DA-6/10/pdata/700/outd
- polymers-456833-Supplementary/NMR/HNMR/DA-6/10/pdata/700/proc
- polymers-456833-Supplementary/NMR/HNMR/DA-6/10/pdata/700/procs
- polymers-456833-Supplementary/NMR/HNMR/DA-6/10/prosol_History
- polymers-456833-Supplementary/NMR/HNMR/DA-6/10/pulseprogram
- polymers-456833-Supplementary/NMR/HNMR/DA-6/10/scon2
- polymers-456833-Supplementary/NMR/HNMR/DA-6/10/shimvalues
- polymers-456833-Supplementary/NMR/HNMR/DA-6/10/specpar
- polymers-456833-Supplementary/NMR/HNMR/DA-6/10/uxnmr.info
- polymers-456833-Supplementary/NMR/HNMR/DA-6/10/uxnmr.par
- polymers-456833-Supplementary/NMR/HNMR/DA-8/
- polymers-456833-Supplementary/NMR/HNMR/DA-8/10/
- polymers-456833-Supplementary/NMR/HNMR/DA-8/10/acqu
- polymers-456833-Supplementary/NMR/HNMR/DA-8/10/acqus
- polymers-456833-Supplementary/NMR/HNMR/DA-8/10/audita.txt
- polymers-456833-Supplementary/NMR/HNMR/DA-8/10/fid
- polymers-456833-Supplementary/NMR/HNMR/DA-8/10/format.temp
- polymers-456833-Supplementary/NMR/HNMR/DA-8/10/fq1list
- polymers-456833-Supplementary/NMR/HNMR/DA-8/10/pdata/
- polymers-456833-Supplementary/NMR/HNMR/DA-8/10/pdata/1/
- polymers-456833-Supplementary/NMR/HNMR/DA-8/10/pdata/1/outd
- polymers-456833-Supplementary/NMR/HNMR/DA-8/10/pdata/1/proc
- polymers-456833-Supplementary/NMR/HNMR/DA-8/10/pdata/1/procs
- polymers-456833-Supplementary/NMR/HNMR/DA-8/10/pdata/1/title
- polymers-456833-Supplementary/NMR/HNMR/DA-8/10/pdata/700/
- polymers-456833-Supplementary/NMR/HNMR/DA-8/10/pdata/700/1r
- polymers-456833-Supplementary/NMR/HNMR/DA-8/10/pdata/700/auditp.txt
- polymers-456833-Supplementary/NMR/HNMR/DA-8/10/pdata/700/outd
- polymers-456833-Supplementary/NMR/HNMR/DA-8/10/pdata/700/proc
- polymers-456833-Supplementary/NMR/HNMR/DA-8/10/pdata/700/procs
- polymers-456833-Supplementary/NMR/HNMR/DA-8/10/prosol_History
- polymers-456833-Supplementary/NMR/HNMR/DA-8/10/pulseprogram
- polymers-456833-Supplementary/NMR/HNMR/DA-8/10/scon2
- polymers-456833-Supplementary/NMR/HNMR/DA-8/10/shimvalues
- polymers-456833-Supplementary/NMR/HNMR/DA-8/10/specpar
- polymers-456833-Supplementary/NMR/HNMR/DA-8/10/uxnmr.info
- polymers-456833-Supplementary/NMR/HNMR/DA-8/10/uxnmr.par
- polymers-456833-Supplementary/NMR/HNMR/DA/10/
- polymers-456833-Supplementary/NMR/HNMR/DA/10/acqu
- polymers-456833-Supplementary/NMR/HNMR/DA/10/acqus
- polymers-456833-Supplementary/NMR/HNMR/DA/10/audita.txt
- polymers-456833-Supplementary/NMR/HNMR/DA/10/fid
- polymers-456833-Supplementary/NMR/HNMR/DA/10/format.temp
- polymers-456833-Supplementary/NMR/HNMR/DA/10/fq1list
- polymers-456833-Supplementary/NMR/HNMR/DA/10/pdata/
- polymers-456833-Supplementary/NMR/HNMR/DA/10/pdata/1/
- polymers-456833-Supplementary/NMR/HNMR/DA/10/pdata/1/outd
- polymers-456833-Supplementary/NMR/HNMR/DA/10/pdata/1/proc
- polymers-456833-Supplementary/NMR/HNMR/DA/10/pdata/1/procs
- polymers-456833-Supplementary/NMR/HNMR/DA/10/pdata/1/title
- polymers-456833-Supplementary/NMR/HNMR/DA/10/pdata/700/
- polymers-456833-Supplementary/NMR/HNMR/DA/10/pdata/700/1r
- polymers-456833-Supplementary/NMR/HNMR/DA/10/pdata/700/auditp.txt
- polymers-456833-Supplementary/NMR/HNMR/DA/10/pdata/700/outd
- polymers-456833-Supplementary/NMR/HNMR/DA/10/pdata/700/proc
- polymers-456833-Supplementary/NMR/HNMR/DA/10/pdata/700/procs
- polymers-456833-Supplementary/NMR/HNMR/DA/10/prosol_History
- polymers-456833-Supplementary/NMR/HNMR/DA/10/pulseprogram
- polymers-456833-Supplementary/NMR/HNMR/DA/10/scon2
- polymers-456833-Supplementary/NMR/HNMR/DA/10/shimvalues
- polymers-456833-Supplementary/NMR/HNMR/DA/10/specpar
- polymers-456833-Supplementary/NMR/HNMR/DA/10/uxnmr.info
- polymers-456833-Supplementary/NMR/HNMR/DA/10/uxnmr.par
- polymers-456833-Supplementary/supplementary.docx
