# Supplementary material for: Role of the Oxethyl Unit in the Structure of Vegetable Oil-Based Plasticizer for PVC: An Efficient Strategy to Enhance Compatibility and Plasticization
Source: Polymers (Basel). 2019 May 1;11(5):779. doi: 10.3390/polym11050779 (PMC6572382; doi:10.3390/polym11050779)
Supplement: Supplementary file 1 [file polymers-11-00779-s001.zip › polymers-456833-Supplementary/NMR/CNMR/DA-2/pdata/1/auditp.txt]

##TITLE= Audit trail, TOPSPIN		Version 3.2
##JCAMPDX= 5.01
##ORIGIN= Bruker BioSpin GmbH
##OWNER= Administrator
$$ D:\data\nmr\nmr/ysl/948/pdata/1/auditp.txt
##AUDIT TRAIL=  $$ (NUMBER, WHEN, WHO, WHERE, PROCESS, VERSION, WHAT)
(   1,<2017-04-26 16:29:57.986 +0800>,<Administrator>,<CZC31189PH>,<go>,<TOPSPIN 3.2>,
      <created by zg
	started at 2017-04-26 16:18:01.008 +0800,
	POWCHK enabled, PULCHK disabled,
       terminated by command 'halt'
       configuration hash MD5:
       AC 03 08 18 D3 BF 7D CC 5D 15 D9 8C D6 D3 74 68
       data hash MD5: 64K
       5C 9F CD ED 2E 8C 69 B6 69 AB DE D4 C3 4D 21 80>)
(   2,<2017-04-26 16:29:58.142 +0800>,<Administrator>,<CZC31189PH>,<proc1d>,<TOPSPIN 3.2>,
      <Start of raw data processing
       ef LB = 1 FT_mod = 6 PKNL = 1 SI = 32K 
       data hash MD5: 32K
       19 4F 0B 75 6C 66 41 1E 95 58 1E 25 1F A5 07 BA>)
(   3,<2017-04-26 16:29:58.329 +0800>,<Administrator>,<CZC31189PH>,<proc1d>,<TOPSPIN 3.2>,
      <apk 
       data hash MD5: 32K
       44 0C 94 84 E7 74 48 78 4B 7C E1 01 0B B0 A6 37>)
(   4,<2017-04-26 16:29:58.391 +0800>,<Administrator>,<CZC31189PH>,<proc1d>,<TOPSPIN 3.2>,
      <abs n ABSG = 5 
       data hash MD5: 32K
       6A C4 26 2D AF 45 54 B1 18 9A DF 08 75 E9 3E 22>)
##END=

$$ hash MD5
$$ 61 46 90 5B 31 B2 D6 DB 13 86 F1 E6 CC 9A 72 33
