# Supplementary material for: Role of the Oxethyl Unit in the Structure of Vegetable Oil-Based Plasticizer for PVC: An Efficient Strategy to Enhance Compatibility and Plasticization
Source: Polymers (Basel). 2019 May 1;11(5):779. doi: 10.3390/polym11050779 (PMC6572382; doi:10.3390/polym11050779)
Supplement: Supplementary file 1 [file polymers-11-00779-s001.zip › polymers-456833-Supplementary/NMR/CNMR/DA-2/uxnmr.info]

CONFIGURATION INFORMATION
=========================

Path         : C:/Bruker/TopSpin3.2/conf/instr/spect/uxnmr.info
Date         : Sat Apr 15 11:25:25 2017
Release      : TOPSPIN Version 3.2-pl3
Installed in : C:/Bruker/TopSpin3.2
Host         : CZC31189PH
OS           : Windows 7 (Vs 6.1) Service Pack 1
CPU          : Intel(R) Xeon(R) CPU E5-1620 0 @ 3.60GHz (8 cores at 3591 MHz with Hyperthreading)
User         : Administrator
Description  : Avance III 600 Nanjing China
Location     : Testplatz M14; Testmagnet 135
System       : Avance III NMR spectrometer
1H-frequency : 600.13 MHz
Order Number : 10095342
Configured in: C:/Bruker/TopSpin3.2/conf/instr/spect

IPSO: connected to spectrometer subnet
- TCP/IP address = 149.236.99.254
- Tctrl : 1
- Fctrls: 3
- Gctrl1: without digital preemphasis
- Rctrl : none
- FREDs : none
- DPP : none

DRU: AQS DRU-E Z102520/03383 ECL 07.00
- TCP/IP address = 149.236.99.89
- Firmware Version = 130419
- DRU controls AQS-Rack and HPPR/2

AQS: connected to 149.236.99.89:/dev/tty10
  _Slot_ SBSB _____________________Board_____________________
  Number Addr Type HW-VS FW-VS ID  ECL Name   Description
  -----------------------------------------------------------
     2   0x10 0x43   0x5    CD  R  0.2 REC-1  AQS RXAD/2 600 Z130588/520 ECL 00.02
     3   0x34 0xd6   0x1        X  2.0 REF-1  REF/3-600 Reference Board for AQS/3 Receiver
     4   0x24 0x32     0        S  2.2 SGU-1  AQS SGU/3 600 (2CH) Z117129/00758 ECL 02.02 FPGA-Vs=20130131
     5   0x26 0x32     0        S  2.2 SGU-2  AQS SGU/3 600 (2CH) Z117129/00741 ECL 02.02 FPGA-Vs=20130131
    13   0xa0 0x93     0        V  0.1 PS-1   
    14   0xa1 0x91     0        V  1.2 PS-2   AQS PSM-D Power Supply Module
    --   0x20 0xd8     0        B  1.1 MASTER AQS/3+ Chassis
     1   0x20  0x7     0        B      MASTER AQS Rack Master
  Logical Receiver/SGU configuration:


Router: none installed


Transmitters at the spectrometer subnet:
----------------------------------------
BLA_W1345096_0984 W1345096/0984 ECL 30:
- TCP/IP address = 149.236.99.253
- Firmware VS    = 20120627
- Amplifier      = BLAXH2H300/100/150 E 200-600MHZ INR: W1345096/0984 ECL 30
- Router         = BLMMR32 RF AMPLIFIER MODULE: W1345204/1795 ECL 20
- Controller     = BLA CONTROL BOARD 6 2CH: W1522050/7249 ECL 50
- QNP-Accessory  : 1 X-input and 1 H-input
BLA_W1345092_0626 W1345092/0626 ECL 11:
- TCP/IP address = 149.236.99.252
- Firmware VS    = 20120627
- Amplifier      = BLAX300 E 6-365MHZ INR: W1345092/0626 ECL 11
- Router         = BLMMR31 RF AMPLIFIER MODULE: W1345212/2244 ECL 20
- Controller     = BLA CONTROL BOARD 6 2CH: W1522050/7041 ECL 50
LTRX Z109890/00364 ECL 03.01:
- TCP/IP address = 149.236.99.20
- Amplifier      = BSMS/2 LOCK TRANSCEIVER 600: Z109890/00364 ECL 03.01

BSMS: BSMS/2 connected to ethernet
- TCP/IP address = 149.236.99.20
- ELCB firmware version = 20121101
- GAB current limits = 0.0/X, 0.0/Y, 10.0/Z (in A)
- SCB channels = 40
- Shim System = BOSS3-SB
- L-TRX = BSMS/2 LOCK TRANSCEIVER 600: Z109890/00364 ECL 03.01
- Lock: on L-TRX board
- VTU_SPB = BSMS/2 SPB SENSOR & PNEUMATIC BD: Z115191/01264 ECL 04.00
- VTU_VPSB1 = BSMS/2 VARIABLE POWER SUPPLY BD: Z115193/01457 ECL 01.04

VTU: in BSMS/2 connected to ethernet
- TCP/IP address = 149.236.99.20

Bruker Automatic Changer: device connected to 149.236.99.254:/dev/tty05
- Capacity: 24 holders
- Firmware: 970111
- use BACS air  = yes
- BACS sx delay = 0 s
- Sample Rail fast changer mode = no

MAS2 control unit: connected to 149.236.99.254:/dev/tty01
- Boot Software        : 20100908
- Application Software : 20120329
- Insert Time          : 10 s
- Eject Time           : 10 s
- Spin Lock Tolerance  : 5 Hz

Preamplifiers :
HPPR: - HPPR/2 preamplifier connected to 149.236.99.89:/dev/tty10
    Type      : HPPR/2
    Controller: Application firmware = c.
                no LED display for tuning and matching
    Module  1 : HPLNA 19F1H (virtual 50 Ohm reference: 100.6%/0.1deg, reflection meter)
                 PN=Z103205, SN=00211 from 20130530
    Module  2 : 2H
                 PN=Z003473, SN=01019 from 20130603
    Module  3 : XBB19F 2HS
                 PN=Z003506, SN=01214 from 20130608
    Module  4 : XBB19F 2HS
                 PN=Z003506, SN=01213 from 20130608


Frequency generation:
- F1: for SGU
- F2: for SGU
- F3: for SGU


RF cable connections (detected by 'confamp')
--------------------------------------------------------------------
SGU1 NORM output -> input 1 of transmitter 1 (BLAXH2H300/100/150 E 200-600MHZ W1345096/0984 at TCP/IP 149.236.99.253)
SGU1 AUX  output -> input 2 of transmitter 2 (BLAX300 E 6-365MHZ INR W1345092/0626 at TCP/IP 149.236.99.252)
SGU2 NORM output -> input 2 of transmitter 1 (BLAXH2H300/100/150 E 200-600MHZ W1345096/0984 at TCP/IP 149.236.99.253)
SGU2 AUX  output -> TUNE signal input of HPPR
SGU3 NORM output -> input 1 of transmitter 2 (BLAX300 E 6-365MHZ INR W1345092/0626 at TCP/IP 149.236.99.252)
SGU3 AUX  output -> input 4 of transmitter 1 (BLAXH2H300/100/150 E 200-600MHZ W1345096/0984 at TCP/IP 149.236.99.253)
SGU4 NORM output -> open
SGU4 AUX  output -> open

Blanking cable connections (detected by 'confamp')
--------------------------------------------------------------------
transmitter 1 (BLAXH2H300/100/150 E 200-600MHZ W1345096/0984 at TCP/IP 149.236.99.253) amplifier 1H-100W uses blanking 2
transmitter 1 (BLAXH2H300/100/150 E 200-600MHZ W1345096/0984 at TCP/IP 149.236.99.253) amplifier X-300W uses blanking 1
transmitter 1 (BLAXH2H300/100/150 E 200-600MHZ W1345096/0984 at TCP/IP 149.236.99.253) amplifier 2H-150W uses blanking 7
transmitter 2 (BLAX300 E 6-365MHZ INR W1345092/0626 at TCP/IP 149.236.99.252) amplifier X-300W uses blanking 3
transmitter 3 (BSMS/2 LOCK TRANSCEIVER 600 Z109890/00364 at TCP/IP 149.236.99.20) amplifier 2H-5W needs no blanking

Switchbox (3 outputs: X / F / H) routing
--------------------------------------------------------------------
BLAXH2H300/100/150 E 200-600MHZ W1345096/0984 at TCP/IP 149.236.99.253 amplifier X-300W at blanking 1 can be routed to switchbox output 1 = X and output 2 = F
BLAXH2H300/100/150 E 200-600MHZ W1345096/0984 at TCP/IP 149.236.99.253 amplifier 1H-100W at blanking 2 can be routed to switchbox output 1 = X, output 2 = F and output 3 = H
BLAXH2H300/100/150 E 200-600MHZ W1345096/0984 at TCP/IP 149.236.99.253 amplifier 2H-150W at blanking 7 can be routed to switchbox output 5 (unknown)
