# Supplementary material for: Role of the Oxethyl Unit in the Structure of Vegetable Oil-Based Plasticizer for PVC: An Efficient Strategy to Enhance Compatibility and Plasticization
Source: Polymers (Basel). 2019 May 1;11(5):779. doi: 10.3390/polym11050779 (PMC6572382; doi:10.3390/polym11050779)
Supplement: Supplementary file 1 [file polymers-11-00779-s001.zip › polymers-456833-Supplementary/NMR/CNMR/DA-4/audita.txt]

##TITLE= Audit trail, TOPSPIN		Version 3.2
##JCAMPDX= 5.01
##ORIGIN= Bruker BioSpin GmbH
##OWNER= Administrator
$$ D:\data\nmr\nmr/ysl/949/audita.txt
##AUDIT TRAIL=  $$ (NUMBER, WHEN, WHO, WHERE, PROCESS, VERSION, WHAT)
(   1,<2017-04-26 16:44:21.620 +0800>,<Administrator>,<CZC31189PH>,<go>,<TOPSPIN 3.2>,
      <created by zg
	started at 2017-04-26 16:33:53.781 +0800,
	POWCHK enabled, PULCHK disabled,
       terminated by command 'halt'
       configuration hash MD5:
       AC 03 08 18 D3 BF 7D CC 5D 15 D9 8C D6 D3 74 68
       data hash MD5: 64K
       F3 6A 53 91 92 11 92 81 18 B2 97 DB DC C0 1A D1>)
##END=

$$ hash MD5
$$ D3 84 A0 22 31 38 C7 AB 87 0C 31 FD 2C 5B E4 4D
