# Supplementary material for: Role of the Oxethyl Unit in the Structure of Vegetable Oil-Based Plasticizer for PVC: An Efficient Strategy to Enhance Compatibility and Plasticization
Source: Polymers (Basel). 2019 May 1;11(5):779. doi: 10.3390/polym11050779 (PMC6572382; doi:10.3390/polym11050779)
Supplement: Supplementary file 1 [file polymers-11-00779-s001.zip › polymers-456833-Supplementary/NMR/CNMR/DA-4/pdata/1/auditp.txt]

##TITLE= Audit trail, TOPSPIN		Version 3.2
##JCAMPDX= 5.01
##ORIGIN= Bruker BioSpin GmbH
##OWNER= Administrator
$$ D:\data\nmr\nmr/ysl/949/pdata/1/auditp.txt
##AUDIT TRAIL=  $$ (NUMBER, WHEN, WHO, WHERE, PROCESS, VERSION, WHAT)
(   1,<2017-04-26 16:44:21.620 +0800>,<Administrator>,<CZC31189PH>,<go>,<TOPSPIN 3.2>,
      <created by zg
	started at 2017-04-26 16:33:53.781 +0800,
	POWCHK enabled, PULCHK disabled,
       terminated by command 'halt'
       configuration hash MD5:
       AC 03 08 18 D3 BF 7D CC 5D 15 D9 8C D6 D3 74 68
       data hash MD5: 64K
       F3 6A 53 91 92 11 92 81 18 B2 97 DB DC C0 1A D1>)
(   2,<2017-04-26 16:44:21.807 +0800>,<Administrator>,<CZC31189PH>,<proc1d>,<TOPSPIN 3.2>,
      <Start of raw data processing
       ef LB = 1 FT_mod = 6 PKNL = 1 SI = 32K 
       data hash MD5: 32K
       95 A2 9F 0F 18 43 88 BF BD E6 16 7B 20 18 E5 A1>)
(   3,<2017-04-26 16:44:21.979 +0800>,<Administrator>,<CZC31189PH>,<proc1d>,<TOPSPIN 3.2>,
      <apk 
       data hash MD5: 32K
       A0 12 73 1B E6 BB 3F F7 BC B0 22 82 A0 D4 DC D0>)
(   4,<2017-04-26 16:44:22.057 +0800>,<Administrator>,<CZC31189PH>,<proc1d>,<TOPSPIN 3.2>,
      <abs n ABSG = 5 
       data hash MD5: 32K
       75 4D D0 0B C7 80 F0 9D 25 A4 58 02 48 E3 6B 32>)
##END=

$$ hash MD5
$$ 96 FC B7 39 00 B7 87 2C 04 88 48 33 34 60 17 AC
