# Supplementary material for: Role of the Oxethyl Unit in the Structure of Vegetable Oil-Based Plasticizer for PVC: An Efficient Strategy to Enhance Compatibility and Plasticization
Source: Polymers (Basel). 2019 May 1;11(5):779. doi: 10.3390/polym11050779 (PMC6572382; doi:10.3390/polym11050779)
Supplement: Supplementary file 1 [file polymers-11-00779-s001.zip › polymers-456833-Supplementary/NMR/CNMR/DA-6/pdata/1/auditp.txt]

##TITLE= Audit trail, TOPSPIN		Version 3.2
##JCAMPDX= 5.01
##ORIGIN= Bruker BioSpin GmbH
##OWNER= Administrator
$$ D:\data\nmr\nmr/ysl/950/pdata/1/auditp.txt
##AUDIT TRAIL=  $$ (NUMBER, WHEN, WHO, WHERE, PROCESS, VERSION, WHAT)
(   1,<2017-04-26 16:58:26.482 +0800>,<Administrator>,<CZC31189PH>,<go>,<TOPSPIN 3.2>,
      <created by zg
	started at 2017-04-26 16:47:58.612 +0800,
	POWCHK enabled, PULCHK disabled,
       terminated by command 'halt'
       configuration hash MD5:
       AC 03 08 18 D3 BF 7D CC 5D 15 D9 8C D6 D3 74 68
       data hash MD5: 64K
       19 BF E6 E0 32 13 B5 8F B7 5A D1 96 5F 96 29 70>)
(   2,<2017-04-26 16:58:26.622 +0800>,<Administrator>,<CZC31189PH>,<proc1d>,<TOPSPIN 3.2>,
      <Start of raw data processing
       ef LB = 1 FT_mod = 6 PKNL = 1 SI = 32K 
       data hash MD5: 32K
       9E F8 D4 2D 19 1A 87 9A 15 9F 68 B9 01 02 A8 E1>)
(   3,<2017-04-26 16:58:26.794 +0800>,<Administrator>,<CZC31189PH>,<proc1d>,<TOPSPIN 3.2>,
      <apk 
       data hash MD5: 32K
       C1 C3 37 06 76 F4 C1 AA A2 81 DE BF B2 BC A9 C7>)
(   4,<2017-04-26 16:58:26.872 +0800>,<Administrator>,<CZC31189PH>,<proc1d>,<TOPSPIN 3.2>,
      <abs n ABSG = 5 
       data hash MD5: 32K
       79 3C 67 54 7F 82 63 1C 07 D9 1E 11 03 4A BB 8A>)
##END=

$$ hash MD5
$$ 6B 5E 9A C7 56 82 F6 8E 3C 2B 05 93 90 3E 6C 00
