# Supplementary material for: Role of the Oxethyl Unit in the Structure of Vegetable Oil-Based Plasticizer for PVC: An Efficient Strategy to Enhance Compatibility and Plasticization
Source: Polymers (Basel). 2019 May 1;11(5):779. doi: 10.3390/polym11050779 (PMC6572382; doi:10.3390/polym11050779)
Supplement: Supplementary file 1 [file polymers-11-00779-s001.zip › polymers-456833-Supplementary/NMR/CNMR/DA-6/shimvalues]

# Wed Apr 26 16:58:14 2017
#$$PROBEID=1
#$$PROBEINFO=5 mm PABBO BB/19F-1H/D Z-GRD Z114607/0131
#$$PICSINFO=Z114607_0131_01.par
#$$SHIMID=292722
#
# Active Shim Gradients
#
Z           		-41921          
Z2          		1491            
Z3          		3376            
Z4          		-2719           
Z5          		1792            
Z6          		-293            
Z7          		3020            
Z8          		3705            
X           		-9985           
XZ          		1931            
XZ2         		353             
XZ3         		966             
XZ4         		-2830           
XZ5         		7237            
Y           		-12898          
YZ          		-2223           
YZ2         		-5006           
YZ3         		2643            
YZ4         		1256            
YZ5         		-14576          
XY          		-41384          
XYZ         		-9850           
XYZ2        		-729            
XYZ3        		1370            
XYZ4        		1628            
XYZ5        		0               
(X2-Y2)     		-4689           
(X2-Y2)Z    		770             
(X2-Y2)Z2   		-611            
(X2-Y2)Z3   		-233            
(X2-Y2)Z4   		-1490           
(X2-Y2)Z5   		935             
X3          		5340            
X3Z         		9350            
Y3          		-5719           
Y3Z         		-680            
#
# Lock Parameter
#
FIELD		2398.348
LOCKPHASE		218.565 
LOCKPOWER		-30.000 
LOCKGAIN		123.430 
LOCKDC		-74.000 
LOCKSHIFT		7.240   
LOOPGAIN		-12.000 
LOOPTIME		0.400   
LOOPFILTER		100.000 
#
IEEE64_VERSION_CODE 1
#
# Shim currents 
#
SHIM_SETTING [1 ]  -19624.75634610 
SHIM_SETTING [2 ]  -600.68650572   
SHIM_SETTING [3 ]  726.94406141    
SHIM_SETTING [4 ]  5948.63499028   
SHIM_SETTING [5 ]  -3745.54294157  
SHIM_SETTING [6 ]  -1424.48901580  
SHIM_SETTING [7 ]  7984.17237967   
SHIM_SETTING [8 ]  -5815.70374659  
SHIM_SETTING [9 ]  3303.50490678   
SHIM_SETTING [10]  -4310.83290351  
SHIM_SETTING [11]  0.00000000      
SHIM_SETTING [12]  -5039.14500000  
SHIM_SETTING [13]  -6399.37100000  
SHIM_SETTING [14]  -1945.03800000  
SHIM_SETTING [15]  -5068.41761469  
SHIM_SETTING [16]  -15702.00461469 
SHIM_SETTING [17]  -5807.61522471  
SHIM_SETTING [18]  -8958.39277529  
SHIM_SETTING [19]  1250.28904887   
SHIM_SETTING [20]  -15274.05209241 
SHIM_SETTING [21]  -3463.41800000  
SHIM_SETTING [22]  -5209.86300000  
SHIM_SETTING [23]  -1749.05800000  
SHIM_SETTING [24]  -3755.26300000  
SHIM_SETTING [25]  -1874.02000000  
SHIM_SETTING [26]  -3621.19400000  
SHIM_SETTING [27]  7124.40800000   
SHIM_SETTING [28]  -20783.61682569 
SHIM_SETTING [29]  -15658.21800000 
SHIM_SETTING [30]  -13995.99100000 
SHIM_SETTING [31]  -17885.28688385 
SHIM_SETTING [32]  -10997.67182569 
SHIM_SETTING [33]  -35584.00800000 
SHIM_SETTING [34]  -17908.75800000 
SHIM_SETTING [35]  -50287.94600000 
SHIM_SETTING [36]  -34668.93800000 
SHIM_SETTING [37]  9486.87804725   
SHIM_SETTING [38]  -16718.09366372 
SHIM_SETTING [39]  -3958.33311615  
SHIM_SETTING [40]  0.00000000      
