# Supplementary material for: Role of the Oxethyl Unit in the Structure of Vegetable Oil-Based Plasticizer for PVC: An Efficient Strategy to Enhance Compatibility and Plasticization
Source: Polymers (Basel). 2019 May 1;11(5):779. doi: 10.3390/polym11050779 (PMC6572382; doi:10.3390/polym11050779)
Supplement: Supplementary file 1 [file polymers-11-00779-s001.zip › polymers-456833-Supplementary/NMR/CNMR/DA-8/pdata/1/auditp.txt]

##TITLE= Audit trail, TOPSPIN		Version 3.2
##JCAMPDX= 5.01
##ORIGIN= Bruker BioSpin GmbH
##OWNER= Administrator
$$ D:\data\nmr\nmr/ysl/951/pdata/1/auditp.txt
##AUDIT TRAIL=  $$ (NUMBER, WHEN, WHO, WHERE, PROCESS, VERSION, WHAT)
(   1,<2017-04-26 17:12:11.955 +0800>,<Administrator>,<CZC31189PH>,<go>,<TOPSPIN 3.2>,
      <created by zg
	started at 2017-04-26 17:01:41.230 +0800,
	POWCHK enabled, PULCHK disabled,
       terminated by command 'halt'
       configuration hash MD5:
       AC 03 08 18 D3 BF 7D CC 5D 15 D9 8C D6 D3 74 68
       data hash MD5: 64K
       8E 00 8D 6D DE B2 EA BF 2E 74 F6 EA BA BE 07 D0>)
(   2,<2017-04-26 17:12:12.095 +0800>,<Administrator>,<CZC31189PH>,<proc1d>,<TOPSPIN 3.2>,
      <Start of raw data processing
       ef LB = 1 FT_mod = 6 PKNL = 1 SI = 32K 
       data hash MD5: 32K
       23 D5 8C 43 3C D1 34 6E BA 30 B4 C6 7D 6A B2 16>)
(   3,<2017-04-26 17:12:12.298 +0800>,<Administrator>,<CZC31189PH>,<proc1d>,<TOPSPIN 3.2>,
      <apk 
       data hash MD5: 32K
       BF 00 E7 9C 43 CA 2A 3B 79 76 66 4D E7 AE 8E 91>)
(   4,<2017-04-26 17:12:12.392 +0800>,<Administrator>,<CZC31189PH>,<proc1d>,<TOPSPIN 3.2>,
      <abs n ABSG = 5 
       data hash MD5: 32K
       D1 75 E8 4E 73 05 CB 44 A7 B5 BC 3A B1 C8 88 9E>)
##END=

$$ hash MD5
$$ 5C 30 48 AD 3F 54 4E C1 8D 43 E4 56 9C 00 40 F6
