# Supplementary material for: Role of the Oxethyl Unit in the Structure of Vegetable Oil-Based Plasticizer for PVC: An Efficient Strategy to Enhance Compatibility and Plasticization
Source: Polymers (Basel). 2019 May 1;11(5):779. doi: 10.3390/polym11050779 (PMC6572382; doi:10.3390/polym11050779)
Supplement: Supplementary file 1 [file polymers-11-00779-s001.zip › polymers-456833-Supplementary/NMR/CNMR/DA-8/shimvalues]

# Wed Apr 26 17:11:39 2017
#$$PROBEID=1
#$$PROBEINFO=5 mm PABBO BB/19F-1H/D Z-GRD Z114607/0131
#$$PICSINFO=Z114607_0131_01.par
#$$SHIMID=292722
#
# Active Shim Gradients
#
Z           		-41917          
Z2          		1498            
Z3          		3362            
Z4          		-2789           
Z5          		1756            
Z6          		-293            
Z7          		3020            
Z8          		3705            
X           		-9985           
XZ          		1852            
XZ2         		353             
XZ3         		966             
XZ4         		-2830           
XZ5         		7237            
Y           		-12930          
YZ          		-2305           
YZ2         		-5006           
YZ3         		2643            
YZ4         		1256            
YZ5         		-14576          
XY          		-41384          
XYZ         		-9850           
XYZ2        		-729            
XYZ3        		1370            
XYZ4        		1628            
XYZ5        		0               
(X2-Y2)     		-4689           
(X2-Y2)Z    		770             
(X2-Y2)Z2   		-611            
(X2-Y2)Z3   		-233            
(X2-Y2)Z4   		-1490           
(X2-Y2)Z5   		935             
X3          		5340            
X3Z         		9350            
Y3          		-5719           
Y3Z         		-680            
#
# Lock Parameter
#
FIELD		2398.487
LOCKPHASE		218.565 
LOCKPOWER		-30.000 
LOCKGAIN		123.430 
LOCKDC		-74.000 
LOCKSHIFT		7.240   
LOOPGAIN		-12.000 
LOOPTIME		0.400   
LOOPFILTER		100.000 
#
IEEE64_VERSION_CODE 1
#
# Shim currents 
#
SHIM_SETTING [1 ]  -19625.22441684 
SHIM_SETTING [2 ]  -603.85248293   
SHIM_SETTING [3 ]  681.55842363    
SHIM_SETTING [4 ]  5999.70029459   
SHIM_SETTING [5 ]  -3804.60462772  
SHIM_SETTING [6 ]  -1408.03525707  
SHIM_SETTING [7 ]  7883.10548389   
SHIM_SETTING [8 ]  -5849.63149852  
SHIM_SETTING [9 ]  3263.32828623   
SHIM_SETTING [10]  -4318.51905372  
SHIM_SETTING [11]  0.00000000      
SHIM_SETTING [12]  -5039.14500000  
SHIM_SETTING [13]  -6399.37100000  
SHIM_SETTING [14]  -1945.03800000  
SHIM_SETTING [15]  -5147.41761469  
SHIM_SETTING [16]  -15623.00461469 
SHIM_SETTING [17]  -5845.45504125  
SHIM_SETTING [18]  -8920.55295875  
SHIM_SETTING [19]  1236.29514350   
SHIM_SETTING [20]  -15260.05818704 
SHIM_SETTING [21]  -3463.41800000  
SHIM_SETTING [22]  -5209.86300000  
SHIM_SETTING [23]  -1749.05800000  
SHIM_SETTING [24]  -3755.26300000  
SHIM_SETTING [25]  -1874.02000000  
SHIM_SETTING [26]  -3621.19400000  
SHIM_SETTING [27]  7124.40800000   
SHIM_SETTING [28]  -20894.51532110 
SHIM_SETTING [29]  -15658.21800000 
SHIM_SETTING [30]  -13995.99100000 
SHIM_SETTING [31]  -17956.56365545 
SHIM_SETTING [32]  -10944.57032110 
SHIM_SETTING [33]  -35584.00800000 
SHIM_SETTING [34]  -17908.75800000 
SHIM_SETTING [35]  -50287.94600000 
SHIM_SETTING [36]  -34668.93800000 
SHIM_SETTING [37]  9486.25860439   
SHIM_SETTING [38]  -16747.76374557 
SHIM_SETTING [39]  -3951.05634455  
SHIM_SETTING [40]  0.00000000      
