# Supplementary material for: Role of the Oxethyl Unit in the Structure of Vegetable Oil-Based Plasticizer for PVC: An Efficient Strategy to Enhance Compatibility and Plasticization
Source: Polymers (Basel). 2019 May 1;11(5):779. doi: 10.3390/polym11050779 (PMC6572382; doi:10.3390/polym11050779)
Supplement: Supplementary file 1 [file polymers-11-00779-s001.zip › polymers-456833-Supplementary/NMR/CNMR/DA/log]

Thu Oct 12 16:30:20 2017: Experiment started
Thu Oct 12 16:32:49 2017: BS 1 completed
Thu Oct 12 16:35:17 2017: BS 2 completed
Thu Oct 12 16:37:45 2017: BS 3 completed
Thu Oct 12 16:40:13 2017: Acquisition complete
