# Supplementary material for: Role of the Oxethyl Unit in the Structure of Vegetable Oil-Based Plasticizer for PVC: An Efficient Strategy to Enhance Compatibility and Plasticization
Source: Polymers (Basel). 2019 May 1;11(5):779. doi: 10.3390/polym11050779 (PMC6572382; doi:10.3390/polym11050779)
Supplement: Supplementary file 1 [file polymers-11-00779-s001.zip › polymers-456833-Supplementary/NMR/HNMR/DA-2/10/fq1list]

O 400.132
-16000000
-15945313
-15890625
-15835938
-15781250
-15726563
-15671875
-15617188
-15562500
-15507813
-15453125
-15398438
-15343750
-15289063
-15234375
-15179688
-15125000
-15070313
-15015625
-14960938
-14906250
-14851563
-14796875
-14742188
-14687500
-14632813
-14578125
-14523438
-14468750
-14414063
-14359375
-14304688
-14250000
-14195313
-14140625
-14085938
-14031250
-13976563
-13921875
-13867188
-13812500
-13757813
-13703125
-13648438
-13593750
-13539063
-13484375
-13429688
-13375000
-13320313
-13265625
-13210938
-13156250
-13101563
-13046875
-12992188
-12937500
-12882813
-12828125
-12773438
-12718750
-12664063
-12609375
-12554688
-12500000
-12445313
-12390625
-12335938
-12281250
-12226563
-12171875
-12117188
-12062500
-12007813
-11953125
-11898438
-11843750
-11789063
-11734375
-11679688
-11625000
-11570313
-11515625
-11460938
-11406250
-11351563
-11296875
-11242188
-11187500
-11132813
-11078125
-11023438
-10968750
-10914063
-10859375
-10804688
-10750000
-10695313
-10640625
-10585938
-10531250
-10476563
-10421875
-10367188
-10312500
-10257813
-10203125
-10148438
-10093750
-10039063
-9984375
-9929688
-9875000
-9820313
-9765625
-9710938
-9656250
-9601563
-9546875
-9492188
-9437500
-9382813
-9328125
-9273438
-9218750
-9164063
-9109375
-9054688
-9000000
-8945313
-8890625
-8835938
-8781250
-8726563
-8671875
-8617188
-8562500
-8507813
-8453125
-8398438
-8343750
-8289063
-8234375
-8179688
-8125000
-8070313
-8015625
-7960938
-7906250
-7851563
-7796875
-7742188
-7687500
-7632813
-7578125
-7523438
-7468750
-7414063
-7359375
-7304688
-7250000
-7195313
-7140625
-7085938
-7031250
-6976563
-6921875
-6867188
-6812500
-6757813
-6703125
-6648438
-6593750
-6539063
-6484375
-6429688
-6375000
-6320313
-6265625
-6210938
-6156250
-6101563
-6046875
-5992188
-5937500
-5882813
-5828125
-5773438
-5718750
-5664063
-5609375
-5554688
-5500000
-5445313
-5390625
-5335938
-5281250
-5226563
-5171875
-5117188
-5062500
-5007813
-4953125
-4898438
-4843750
-4789063
-4734375
-4679688
-4625000
-4570313
-4515625
-4460938
-4406250
-4351563
-4296875
-4242188
-4187500
-4132813
-4078125
-4023438
-3968750
-3914063
-3859375
-3804688
-3750000
-3695313
-3640625
-3585938
-3531250
-3476563
-3421875
-3367188
-3312500
-3257813
-3203125
-3148438
-3093750
-3039063
-2984375
-2929688
-2875000
-2820313
-2765625
-2710938
-2656250
-2601563
-2546875
-2492188
-2437500
-2382813
-2328125
-2273438
-2218750
-2164063
-2109375
-2054688
-2000000
-1992172
-1984344
-1976517
-1968689
-1960861
-1953033
-1945205
-1937378
-1929550
-1921722
-1913894
-1906067
-1898239
-1890411
-1882583
-1874755
-1866928
-1859100
-1851272
-1843444
-1835616
-1827789
-1819961
-1812133
-1804305
-1796477
-1788650
-1780822
-1772994
-1765166
-1757339
-1749511
-1741683
-1733855
-1726027
-1718200
-1710372
-1702544
-1694716
-1686888
-1679061
-1671233
-1663405
-1655577
-1647750
-1639922
-1632094
-1624266
-1616438
-1608611
-1600783
-1592955
-1585127
-1577299
-1569472
-1561644
-1553816
-1545988
-1538160
-1530333
-1522505
-1514677
-1506849
-1499022
-1491194
-1483366
-1475538
-1467710
-1459883
-1452055
-1444227
-1436399
-1428571
-1420744
-1412916
-1405088
-1397260
-1389432
-1381605
-1373777
-1365949
-1358121
-1350294
-1342466
-1334638
-1326810
-1318982
-1311155
-1303327
-1295499
-1287671
-1279843
-1272016
-1264188
-1256360
-1248532
-1240705
-1232877
-1225049
-1217221
-1209393
-1201566
-1193738
-1185910
-1178082
-1170254
-1162427
-1154599
-1146771
-1138943
-1131115
-1123288
-1115460
-1107632
-1099804
-1091977
-1084149
-1076321
-1068493
-1060665
-1052838
-1045010
-1037182
-1029354
-1021526
-1013699
-1005871
 -998043
 -990215
 -982387
 -974560
 -966732
 -958904
 -951076
 -943249
 -935421
 -927593
 -919765
 -911937
 -904110
 -896282
 -888454
 -880626
 -872798
 -864971
 -857143
 -849315
 -841487
 -833659
 -825832
 -818004
 -810176
 -802348
 -794521
 -786693
 -778865
 -771037
 -763209
 -755382
 -747554
 -739726
 -731898
 -724070
 -716243
 -708415
 -700587
 -692759
 -684932
 -677104
 -669276
 -661448
 -653620
 -645793
 -637965
 -630137
 -622309
 -614481
 -606654
 -598826
 -590998
 -583170
 -575342
 -567515
 -559687
 -551859
 -544031
 -536204
 -528376
 -520548
 -512720
 -504892
 -497065
 -489237
 -481409
 -473581
 -465753
 -457926
 -450098
 -442270
 -434442
 -426614
 -418787
 -410959
 -403131
 -395303
 -387476
 -379648
 -371820
 -363992
 -356164
 -348337
 -340509
 -332681
 -324853
 -317025
 -309198
 -301370
 -293542
 -285714
 -277886
 -270059
 -262231
 -254403
 -246575
 -238748
 -230920
 -223092
 -215264
 -207436
 -199609
 -191781
 -183953
 -176125
 -168297
 -160470
 -152642
 -144814
 -136986
 -129159
 -121331
 -113503
 -105675
  -97847
  -90020
  -82192
  -74364
  -66536
  -58708
  -50881
  -43053
  -35225
  -27397
  -19569
  -11742
   -3914
    3914
   11742
   19569
   27397
   35225
   43053
   50881
   58708
   66536
   74364
   82192
   90020
   97847
  105675
  113503
  121331
  129159
  136986
  144814
  152642
  160470
  168297
  176125
  183953
  191781
  199609
  207436
  215264
  223092
  230920
  238748
  246575
  254403
  262231
  270059
  277886
  285714
  293542
  301370
  309198
  317025
  324853
  332681
  340509
  348337
  356164
  363992
  371820
  379648
  387476
  395303
  403131
  410959
  418787
  426614
  434442
  442270
  450098
  457926
  465753
  473581
  481409
  489237
  497065
  504892
  512720
  520548
  528376
  536204
  544031
  551859
  559687
  567515
  575342
  583170
  590998
  598826
  606654
  614481
  622309
  630137
  637965
  645793
  653620
  661448
  669276
  677104
  684932
  692759
  700587
  708415
  716243
  724070
  731898
  739726
  747554
  755382
  763209
  771037
  778865
  786693
  794521
  802348
  810176
  818004
  825832
  833659
  841487
  849315
  857143
  864971
  872798
  880626
  888454
  896282
  904110
  911937
  919765
  927593
  935421
  943249
  951076
  958904
  966732
  974560
  982387
  990215
  998043
 1005871
 1013699
 1021526
 1029354
 1037182
 1045010
 1052838
 1060665
 1068493
 1076321
 1084149
 1091977
 1099804
 1107632
 1115460
 1123288
 1131115
 1138943
 1146771
 1154599
 1162427
 1170254
 1178082
 1185910
 1193738
 1201566
 1209393
 1217221
 1225049
 1232877
 1240705
 1248532
 1256360
 1264188
 1272016
 1279843
 1287671
 1295499
 1303327
 1311155
 1318982
 1326810
 1334638
 1342466
 1350294
 1358121
 1365949
 1373777
 1381605
 1389432
 1397260
 1405088
 1412916
 1420744
 1428571
 1436399
 1444227
 1452055
 1459883
 1467710
 1475538
 1483366
 1491194
 1499022
 1506849
 1514677
 1522505
 1530333
 1538160
 1545988
 1553816
 1561644
 1569472
 1577299
 1585127
 1592955
 1600783
 1608611
 1616438
 1624266
 1632094
 1639922
 1647750
 1655577
 1663405
 1671233
 1679061
 1686888
 1694716
 1702544
 1710372
 1718200
 1726027
 1733855
 1741683
 1749511
 1757339
 1765166
 1772994
 1780822
 1788650
 1796477
 1804305
 1812133
 1819961
 1827789
 1835616
 1843444
 1851272
 1859100
 1866928
 1874755
 1882583
 1890411
 1898239
 1906067
 1913894
 1921722
 1929550
 1937378
 1945205
 1953033
 1960861
 1968689
 1976517
 1984344
 1992172
 2000000
 2054687
 2109375
 2164062
 2218750
 2273437
 2328125
 2382812
 2437500
 2492187
 2546875
 2601562
 2656250
 2710937
 2765625
 2820312
 2875000
 2929687
 2984375
 3039062
 3093750
 3148437
 3203125
 3257812
 3312500
 3367187
 3421875
 3476562
 3531250
 3585937
 3640625
 3695312
 3750000
 3804687
 3859375
 3914062
 3968750
 4023437
 4078125
 4132812
 4187500
 4242187
 4296875
 4351562
 4406250
 4460937
 4515625
 4570312
 4625000
 4679687
 4734375
 4789062
 4843750
 4898437
 4953125
 5007812
 5062500
 5117187
 5171875
 5226562
 5281250
 5335937
 5390625
 5445312
 5500000
 5554687
 5609375
 5664062
 5718750
 5773437
 5828125
 5882812
 5937500
 5992187
 6046875
 6101562
 6156250
 6210937
 6265625
 6320312
 6375000
 6429687
 6484375
 6539062
 6593750
 6648437
 6703125
 6757812
 6812500
 6867187
 6921875
 6976562
 7031250
 7085937
 7140625
 7195312
 7250000
 7304687
 7359375
 7414062
 7468750
 7523437
 7578125
 7632812
 7687500
 7742187
 7796875
 7851562
 7906250
 7960937
 8015625
 8070312
 8125000
 8179687
 8234375
 8289062
 8343750
 8398437
 8453125
 8507812
 8562500
 8617187
 8671875
 8726562
 8781250
 8835937
 8890625
 8945312
 9000000
 9054687
 9109375
 9164062
 9218750
 9273437
 9328125
 9382812
 9437500
 9492187
 9546875
 9601562
 9656250
 9710937
 9765625
 9820312
 9875000
 9929687
 9984375
10039062
10093750
10148437
10203125
10257812
10312500
10367187
10421875
10476562
10531250
10585937
10640625
10695312
10750000
10804687
10859375
10914062
10968750
11023437
11078125
11132812
11187500
11242187
11296875
11351562
11406250
11460937
11515625
11570312
11625000
11679687
11734375
11789062
11843750
11898437
11953125
12007812
12062500
12117187
12171875
12226562
12281250
12335937
12390625
12445312
12500000
12554687
12609375
12664062
12718750
12773437
12828125
12882812
12937500
12992187
13046875
13101562
13156250
13210937
13265625
13320312
13375000
13429687
13484375
13539062
13593750
13648437
13703125
13757812
13812500
13867187
13921875
13976562
14031250
14085937
14140625
14195312
14250000
14304687
14359375
14414062
14468750
14523437
14578125
14632812
14687500
14742187
14796875
14851562
14906250
14960937
15015625
15070312
15125000
15179687
15234375
15289062
15343750
15398437
15453125
15507812
15562500
15617187
15671875
15726562
15781250
15835937
15890625
15945312
16000000
