# Supplementary material for: Role of the Oxethyl Unit in the Structure of Vegetable Oil-Based Plasticizer for PVC: An Efficient Strategy to Enhance Compatibility and Plasticization
Source: Polymers (Basel). 2019 May 1;11(5):779. doi: 10.3390/polym11050779 (PMC6572382; doi:10.3390/polym11050779)
Supplement: Supplementary file 1 [file polymers-11-00779-s001.zip › polymers-456833-Supplementary/NMR/HNMR/DA-2/10/shimvalues]

# Fri Nov 11 10:11:49 2016
#$$PROBEID=1
#$$PROBEINFO=5 mm PABBO BB/19F-1H/D Z-GRD Z108618/0468
#$$PICSINFO=Z108618_0468_01.par
#
# Active Shim Gradients
#
Z           		597             
Z2          		2232            
Z3          		104             
Z4          		-10748          
Z5          		-2894           
Z6          		11581           
X           		63              
XZ          		45487           
XZ2         		5979            
XZ3         		-3516           
Y           		-4359           
YZ          		17948           
YZ2         		-729            
YZ3         		-2367           
XY          		-9847           
XYZ         		-2021           
(X2-Y2)     		-18613          
(X2-Y2)Z    		6927            
X3          		859             
Y3          		3024            
#
# Lock Parameter
#
LOCKPHASE		125.336 
LOCKPOWER		-30.000 
LOCKGAIN		126.310 
LOCKDC		-75.000 
LOCKSHIFT		7.240   
FIELD		4709.911
LOOPGAIN		-12.000 
LOOPTIME		0.400   
LOOPFILTER		100.000 
#
IEEE64_VERSION_CODE 1
#
# Shim currents 
#
SHIM_SETTING [1 ]  289.33672823    
SHIM_SETTING [2 ]  1104.73393532   
SHIM_SETTING [3 ]  54.60273021     
SHIM_SETTING [4 ]  -5653.55413428  
SHIM_SETTING [5 ]  -1521.98348314  
SHIM_SETTING [6 ]  33.26300000     
SHIM_SETTING [7 ]  23925.97400000  
SHIM_SETTING [8 ]  3144.76700000   
SHIM_SETTING [9 ]  -9790.61300000  
SHIM_SETTING [10]  -5179.31800000  
SHIM_SETTING [11]  -2292.75900000  
SHIM_SETTING [12]  9440.83500000   
SHIM_SETTING [13]  -383.45500000   
SHIM_SETTING [14]  -1245.03500000  
SHIM_SETTING [15]  6091.43600000   
SHIM_SETTING [16]  3643.35200000   
SHIM_SETTING [17]  -1849.38100000  
SHIM_SETTING [18]  -1063.27000000  
SHIM_SETTING [19]  451.86800000    
SHIM_SETTING [20]  1590.87100000   
