# Supplementary material for: Role of the Oxethyl Unit in the Structure of Vegetable Oil-Based Plasticizer for PVC: An Efficient Strategy to Enhance Compatibility and Plasticization
Source: Polymers (Basel). 2019 May 1;11(5):779. doi: 10.3390/polym11050779 (PMC6572382; doi:10.3390/polym11050779)
Supplement: Supplementary file 1 [file polymers-11-00779-s001.zip › polymers-456833-Supplementary/NMR/HNMR/DA-2/10/specpar]

##TITLE= Parameter file, TOPSPIN		Version 3.1
##JCAMPDX= 5.0
##DATATYPE= Parameter Values
##NPOINTS= 951	$$ modification sequence number
##ORIGIN= Bruker BioSpin GmbH
##OWNER= nmrsu
$$ 2016-10-25 13:53:28.644 +0800  root@EP-10047625
$$ C:/Bruker/TOPSPIN/conf/instr/spect/specpar
$$ process C:\Bruker\TOPSPIN\prog\mod\cprserver.exe
##$HPPRECH= (0..15)
-1 -1 -1 -1 -1 -1 -1 -1 -1 -1 -1 -1 -1 -1 -1 -1
##$NUC1= 2
##$NUC2= 0
##$NUC3= 0
##$NUC4= 0
##$NUC5= 0
##$NUC6= 0
##$NUC7= 0
##$NUC8= 0
##$NUCARR= (0..123)
400.13 400.13 61.422391 426.794559 304.816781 58.883475 155.505711 56.225519
42.988599 128.377605 100.612769 28.904931 40.544821 54.243451 376.498366
31.587447 105.841987 24.494498 104.26131 79.494575 161.975593 30.713979
39.204373 32.633502 18.671558 10.24855 26.928865 97.198567 22.557465 22.563479
39.894197 105.245986 22.617332 99.189098 12.955321 94.939141 35.755821
106.096362 113.651697 25.035346 96.036618 122.026462 13.957795 68.512715
76.310845 20.877671 100.24849 108.06118 15.395402 38.632323 130.924353
17.340922 19.607162 37.197277 97.936499 26.076176 26.62343 90.062565 18.426591
20.652186 12.74993 18.310349 16.196538 18.620182 84.8895 88.801551 87.491445
87.679002 130.91753 142.575358 149.211006 95.753418 51.853715 104.712989
126.240091 80.055954 111.276897 32.986401 52.481619 39.750743 44.466159
52.794353 56.520927 122.519806 21.807085 13.444368 16.685421 13.764472
99.472318 43.934274 12.283991 16.125239 96.191252 13.764472 19.286266 85.387742
11.523744 33.170777 70.019973 19.290267 45.630825 32.53457 16.033209 10.071272
47.973986 16.670964 90.127682 91.035977 9.132291 31.071695 6.874233 7.486432
86.015082 6.918248 71.666572 26.454927 228.56706 230.810341 83.709593 64.298042
7.367994 100 100 100
##$OFFSF= (0..7)
0 0 0 0 0 0 0 0
##$OFFSH= (0..7)
2471.0000000141 5 0 0 0 0 0 0
##$OFFSX= (0..7)
10060.3000000064 5 0 0 0 0 0 0
##$PRECHAN= (0..15)
-1 2 0 1 -1 -1 -1 -1 -1 -1 -1 -1 -1 -1 -1 -1
##$RECPRE= (0..15)
-1 0 -1 -1 -1 -1 -1 -1 -1 -1 -1 -1 -1 -1 -1 -1
##$RECSEL= (0..15)
0 0 1 0 0 0 0 0 0 0 0 0 0 0 0 0
##$SELREC= (0..9)
0 0 0 0 0 0 0 0 0 0
##$SFO1= 61.432451
##$SFO2= 400.13
##$SFO3= 400.132471
##$SFO4= 400.132471
##$SFO5= 400.132471
##$SFO6= 400.132471
##$SFO7= 400.132471
##$SFO8= 400.132471
##END=
