# Supplementary material for: Role of the Oxethyl Unit in the Structure of Vegetable Oil-Based Plasticizer for PVC: An Efficient Strategy to Enhance Compatibility and Plasticization
Source: Polymers (Basel). 2019 May 1;11(5):779. doi: 10.3390/polym11050779 (PMC6572382; doi:10.3390/polym11050779)
Supplement: Supplementary file 1 [file polymers-11-00779-s001.zip › polymers-456833-Supplementary/NMR/HNMR/DA-4/10/audita.txt]

##TITLE= Audit trail, TOPSPIN		Version 3.1
##JCAMPDX= 5.01
##ORIGIN= Bruker BioSpin GmbH
##OWNER= nmr
$$ Z:/nmr/user00/1315tjh1/10/audita.txt
##AUDIT TRAIL=  $$ (NUMBER, WHEN, WHO, WHERE, PROCESS, VERSION, WHAT)
(   1,<2016-12-15 14:33:50.119 +0800>,<nmr>,<EP-10047625>,<go>,<TOPSPIN 3.1>,
      <created by zg
	started at 2016-12-15 14:32:16.924 +0800,
	POWCHK enabled, PULCHK disabled,
       configuration hash MD5:
       C0 68 00 5E E0 88 62 57 22 86 7C DB 26 C4 95 2F
       data hash MD5: 64K
       67 14 BE 1D D8 C3 30 D3 CF 14 B5 25 7D 9C 44 91>)
(   2,<2016-12-15 14:33:50.790 +0800>,<nmr>,<EP-10047625>,<audit>,<TOPSPIN 3.1>,
      <user comment:
       ICON-NMR User ID: user00
       data hash MD5: 64K
       67 14 BE 1D D8 C3 30 D3 CF 14 B5 25 7D 9C 44 91>)
(   3,<2016-12-15 14:33:50.837 +0800>,<nmr>,<EP-10047625>,<audit>,<TOPSPIN 3.1>,
      <user comment:
       ICON-NMR User ID: user00
       data hash MD5: 64K
       67 14 BE 1D D8 C3 30 D3 CF 14 B5 25 7D 9C 44 91>)
##END=

$$ hash MD5
$$ D6 09 CA 56 EB 91 CE 69 7E 49 4C CD E8 56 09 66
