# Supplementary material for: Role of the Oxethyl Unit in the Structure of Vegetable Oil-Based Plasticizer for PVC: An Efficient Strategy to Enhance Compatibility and Plasticization
Source: Polymers (Basel). 2019 May 1;11(5):779. doi: 10.3390/polym11050779 (PMC6572382; doi:10.3390/polym11050779)
Supplement: Supplementary file 1 [file polymers-11-00779-s001.zip › polymers-456833-Supplementary/NMR/HNMR/DA-4/10/pdata/700/auditp.txt]

##TITLE= Audit trail, TOPSPIN		Version 3.1
##JCAMPDX= 5.01
##ORIGIN= Bruker BioSpin GmbH
##OWNER= nmr
$$ Z:/nmr/user00/1315tjh1/10/pdata/700/auditp.txt
##AUDIT TRAIL=  $$ (NUMBER, WHEN, WHO, WHERE, PROCESS, VERSION, WHAT)
(   1,<2016-12-15 14:30:15.166 +0800>,<nmr>,<EP-10047625>,<go>,<TOPSPIN 3.1>,
      <1H wobble curve at 400.132 MHz
       data hash MD5: 1K
       E6 42 86 0B 1D D7 64 7B 75 83 4B D7 E0 9C 78 82>)
##END=

$$ hash MD5
$$ 08 B5 81 16 3E DE 9E DA BA 3A 9C 17 CD 2C 81 72
