# Supplementary material for: Role of the Oxethyl Unit in the Structure of Vegetable Oil-Based Plasticizer for PVC: An Efficient Strategy to Enhance Compatibility and Plasticization
Source: Polymers (Basel). 2019 May 1;11(5):779. doi: 10.3390/polym11050779 (PMC6572382; doi:10.3390/polym11050779)
Supplement: Supplementary file 1 [file polymers-11-00779-s001.zip › polymers-456833-Supplementary/NMR/HNMR/DA-6/10/pdata/700/auditp.txt]

##TITLE= Audit trail, TOPSPIN		Version 3.1
##JCAMPDX= 5.01
##ORIGIN= Bruker BioSpin GmbH
##OWNER= nmr
$$ Z:/nmr/user00/1315tjh3/10/pdata/700/auditp.txt
##AUDIT TRAIL=  $$ (NUMBER, WHEN, WHO, WHERE, PROCESS, VERSION, WHAT)
(   1,<2016-12-15 14:39:53.054 +0800>,<nmr>,<EP-10047625>,<go>,<TOPSPIN 3.1>,
      <1H wobble curve at 400.132 MHz
       data hash MD5: 1K
       2F 0C B7 2A 48 B4 69 B9 BC 4B 01 F2 4C 13 A6 7B>)
##END=

$$ hash MD5
$$ 16 AF DA 06 B5 5E DE F6 68 0F C0 64 FE 54 49 B7
