# Supplementary material for: Role of the Oxethyl Unit in the Structure of Vegetable Oil-Based Plasticizer for PVC: An Efficient Strategy to Enhance Compatibility and Plasticization
Source: Polymers (Basel). 2019 May 1;11(5):779. doi: 10.3390/polym11050779 (PMC6572382; doi:10.3390/polym11050779)
Supplement: Supplementary file 1 [file polymers-11-00779-s001.zip › polymers-456833-Supplementary/NMR/HNMR/DA-6/10/pdata/700/outd]

##TITLE= Parameter file, TOPSPIN		Version 3.1
##JCAMPDX= 5.0
##DATATYPE= Parameter Values
##NPOINTS= 1	$$ modification sequence number
##ORIGIN= Bruker BioSpin GmbH
##OWNER= nmr
$$ 2016-12-15 14:39:53.022 +0800  nmr@EP-10047625
$$ Z:/nmr/user00/1315tjh3/10/pdata/700/outd
$$ process C:\Bruker\TOPSPIN\prog\mod\go.exe
##$CURPLOT= <>
##$CURPRIN= <>
##$DFORMAT= <>
##$LAYOUT= <>
##$LFORMAT= <>
##$PFORMAT= <>
##END=
