# Supplementary material for: Role of the Oxethyl Unit in the Structure of Vegetable Oil-Based Plasticizer for PVC: An Efficient Strategy to Enhance Compatibility and Plasticization
Source: Polymers (Basel). 2019 May 1;11(5):779. doi: 10.3390/polym11050779 (PMC6572382; doi:10.3390/polym11050779)
Supplement: Supplementary file 1 [file polymers-11-00779-s001.zip › polymers-456833-Supplementary/NMR/HNMR/DA-8/10/pdata/700/auditp.txt]

##TITLE= Audit trail, TOPSPIN		Version 3.1
##JCAMPDX= 5.01
##ORIGIN= Bruker BioSpin GmbH
##OWNER= nmr
$$ Z:/nmr/user00/1315tjh5/10/pdata/700/auditp.txt
##AUDIT TRAIL=  $$ (NUMBER, WHEN, WHO, WHERE, PROCESS, VERSION, WHAT)
(   1,<2016-12-15 14:49:27.213 +0800>,<nmr>,<EP-10047625>,<go>,<TOPSPIN 3.1>,
      <1H wobble curve at 400.132 MHz
       data hash MD5: 1K
       14 2A BE 39 60 C0 D2 98 47 F5 02 52 4F C7 08 4C>)
##END=

$$ hash MD5
$$ 9F 39 82 44 BB 15 F7 28 75 49 89 1E C3 17 09 15
