# Supplementary material for: Role of the Oxethyl Unit in the Structure of Vegetable Oil-Based Plasticizer for PVC: An Efficient Strategy to Enhance Compatibility and Plasticization
Source: Polymers (Basel). 2019 May 1;11(5):779. doi: 10.3390/polym11050779 (PMC6572382; doi:10.3390/polym11050779)
Supplement: Supplementary file 1 [file polymers-11-00779-s001.zip › polymers-456833-Supplementary/NMR/HNMR/DA-8/10/shimvalues]

# Thu Dec 15 14:52:46 2016
#$$PROBEID=1
#$$PROBEINFO=5 mm PABBO BB/19F-1H/D Z-GRD Z108618/0468
#$$PICSINFO=Z108618_0468_01.par
#
# Active Shim Gradients
#
Z           		902             
Z2          		2463            
Z3          		257             
Z4          		-9535           
Z5          		-984            
Z6          		11581           
X           		235             
XZ          		45528           
XZ2         		5960            
XZ3         		-3573           
Y           		-4308           
YZ          		17945           
YZ2         		-934            
YZ3         		-2080           
XY          		-9843           
XYZ         		-2083           
(X2-Y2)     		-18445          
(X2-Y2)Z    		6779            
X3          		1184            
Y3          		3714            
#
# Lock Parameter
#
LOCKPHASE		136.253 
LOCKPOWER		-30.000 
LOCKGAIN		122.406 
LOCKDC		-75.000 
LOCKSHIFT		7.240   
FIELD		4699.670
LOOPGAIN		-12.000 
LOOPTIME		0.400   
LOOPFILTER		100.000 
#
IEEE64_VERSION_CODE 1
#
# Shim currents 
#
SHIM_SETTING [1 ]  437.65797243    
SHIM_SETTING [2 ]  1219.12607501   
SHIM_SETTING [3 ]  134.92872852    
SHIM_SETTING [4 ]  -5015.38307747  
SHIM_SETTING [5 ]  -517.42985277   
SHIM_SETTING [6 ]  123.70500000    
SHIM_SETTING [7 ]  23947.63100000  
SHIM_SETTING [8 ]  3134.82900000   
SHIM_SETTING [9 ]  -9701.94500000  
SHIM_SETTING [10]  -5177.39000000  
SHIM_SETTING [11]  -2266.20600000  
SHIM_SETTING [12]  9438.92500000   
SHIM_SETTING [13]  -491.09000000   
SHIM_SETTING [14]  -1094.11000000  
SHIM_SETTING [15]  6091.43600000   
SHIM_SETTING [16]  3565.60700000   
SHIM_SETTING [17]  -1879.27500000  
SHIM_SETTING [18]  -1095.45600000  
SHIM_SETTING [19]  622.70600000    
SHIM_SETTING [20]  1953.63900000   
